# Supplementary material for: Palaeognaths Reveal Evolutionary Ancestry of the Avian Major Histocompatibility Complex Class II
Source: Genome Biol Evol. 2024 Oct 3;16(10):evae211. doi: 10.1093/gbe/evae211 (PMC11487930; doi:10.1093/gbe/evae211)
Supplement: evae211_Supplementary_Data [file evae211_supplementary_data.zip]

Archive with 2 entries (2 files):
- ESM Figures S1-S2.docx
- ESM Tables S1-S2.xlsx
