# Supplementary material for: Palaeognaths Reveal Evolutionary Ancestry of the Avian Major Histocompatibility Complex Class II
Source: Genome Biol Evol. 2024 Oct 3;16(10):evae211. doi: 10.1093/gbe/evae211 (PMC11487930; doi:10.1093/gbe/evae211)
Supplement: evae211_Supplementary_Data [file evae211_supplementary_data.zip › ESM Tables S1-S2.xlsx]

## Sheet: Table S1
Table S1. GenBank numbers for palaeognath MHC-IIA sequences used in this study.
Order	Species	GenBank assembly	GenBank sequence	MHC-IIA gene lineage
Apterygiformes	Apteryx haastii	GCA_003342985.1	PTFD01001787.1:1427-1708	DAA2
	Apteryx haastii	GCA_003342985.1	PTFD01002343.1:520-801	DAA3
	Apteryx mantelli	GCA_001039765.1	NW_013990412.1:3800-4079	DAA2
	Apteryx mantelli	GCA_001039765.1	NW_014005336.1:4-280	DAA3
	Apteryx owenii	GCA_003342965.1	PTFC01001258.1:100906-101186	DAA2
	Apteryx owenii	GCA_003342965.1	PTFC01001418.1:32335-32616	DAA2
	Apteryx owenii	GCA_003342965.1	PTFC01001418.1:45175-45455	DAA2
	Apteryx owenii	GCA_003342965.1	PTFC01001805.1:5821-6102	DAA3
	Apteryx rowi	GCA_003343035.1	NW_020448872.1:3468-3726	DAA2
	Apteryx rowi	GCA_003343035.1	NW_020447692.1:41811-42092	DAA2
	Apteryx rowi	GCA_003343035.1	NW_020448025.1:4186-4462	DAA3
	Apteryx rowi	GCA_003343035.1	NW_020448054.1:6821-7102	DAA2
	Apteryx rowi	GCA_003343035.1	NW_020448054.1:1212-1494	DAA2
Casuariiformes	Casuarius casuarius	GCA_003342895.1	PTFA01000733.1:11800-12081	DAA1
Rheiformes	Rhea americana	GCA_003343005.1	PTEV01000601.1:73691-73972	DAA2
	Rhea pennata	GCA_028389875.1	JAQOLV010000063.1:4673-4955	DAA2
Struthioniforme	Struthio camelus	GCA_000698965.1	NW_009272144.1:115697-115828	DAA2
Tinamiformes	Crypturellus cinnamomeus	GCA_003342915.1	PTEZ01001347.1:25848-26129	DAA2
	Crypturellus cinnamomeus	GCA_003342915.1	PTEZ01001347.1:30804-31085	DAA2
	Crypturellus cinnamomeus	GCA_003342915.1	PTEZ01001347.1:45178-45459	DAA1
	Crypturellus soui	GCA_032275445.1	JAUBNY010000485.1:100385-100666	DAA2
	Crypturellus soui	GCA_032275445.1	JAUBNY010000485.1:102591-102872	DAA2
	Crypturellus soui	GCA_032275445.1	JAUBNY010025892.1:163-444	DAA1
	Crypturellus soui	GCA_032275445.1	JAUBNY010053844.1:1574-1855	DAA2
	Crypturellus undulatus	GCA_013389825.1	VWPW01026378.1:1-203	DAA2
	Crypturellus undulatus	GCA_013389825.2	VWPW01002713.1:5791-6072	DAA2
	Crypturellus undulatus	GCA_013389825.3	VWPW01002713.1:851-1132	DAA2
	Eudromia elegans	GCA_003342815.1	PTEX01000507.1:77944-78225	DAA1
	Eudromia elegans	GCA_003342815.1	PTEX01000507.1:82476-82757	DAA2
	Nothocercus nigrocapillus	GCA_013398345.1	WBNA01000741.1:28563-28844	DAA2
	Nothoprocta pentlandii	GCA_013398315.1	VZSG01001636.1:22229-22510	DAA2
	Nothoprocta pentlandii	GCA_013398315.1	VZSG01001636.1:27111-27392	DAA1
	Nothoprocta perdicaria	GCA_003342845.1	NW_020455782.1:101699-101980	DAA2
	Nothoprocta perdicaria	GCA_003342845.1	NW_020455782.1:106838-107119	DAA2
	Nothura maculosa	GCA_032353885.1	JAUBOD010000453.1:65059-65194	DAA2
	Rhynchotus rufescens	GCA_032273925.1	JAVCKT010103011.1:5218-5499	DAA1
	Tinamus guttatus	GCA_000705375.1	NW_010579736.1:405-686	DAA1
	Tinamus guttatus	GCA_000705375.1	NW_010579736.1:6779-7060	DAA2
	Tinamus guttatus	GCA_000705375.1	NW_010581293.1:1092-1373	DAA2
	Tinamus major	GCA_032466555.1	JASSRY010000481.1:85028-85309	DAA1
	Tinamus major	GCA_032466555.1	JASSRY010000481.1:89591-89872	DAA2
	Tinamus major	GCA_032466555.1	JASSRY010001981.1:2077-2358	DAA2
	Tinamus major	GCA_032466555.1	JASSRY010015950.1:139-420	DAA1

## Sheet: Table S2
Table S2. GenBank numbers for reptilian MHC-IIA sequences used in this study.
Lineage	Species	GenBank assembly	GenBank sequence
Squamata	Lacerta agilis	GCA_009819535.1	NC_046313.1:120142218-120142499
	Podarcis muralis	GCA_004329235.1	NW_021164399.1:25114-25395
	Pogona vitticeps	GCA_900067755.1	NW_018151602.1:96617-96897
	Rhineura floridana	GCA_030035675.1	NC_084482.1:228899888-228900169
	Zootoca vivipara	GCA_963506605.1	NC_083277.1:1893703-1893984
Crocodylia	Alligator mississippiensis	GCA_030867095.1	NC_081834.1:63501233-63501514
	Alligator sinensis	GCA_000455745.1	NW_005842753.1:718988-719269
	Caiman crocodilus	GCA_030014935.1	JAGPOW010002857.1:71008-71289
	Crocodylus porosus	NA	KP118841
Testudines	Caretta caretta	GCA_023653815.1	NC_064485.1:417480-417761
	Chrysemys picta	GCA_000241765.1	NW_024930251.1:281-562
	Gopherus evgoodei	GCA_007399415.1	NW_022060079.1:340506-340787
	Mauremys mutica	GCA_020497125.1	NC_059083.1:3110970-3111251
	Pelodiscus sinensis	NA	MT834970
	Terrapene carolina	GCA_002925995.2	NW_020696494.1:8246-8527
